# Supplementary material for: Influence of Key Processes on the Aroma Formation of Cicada Black Tea
Source: Foods. 2026 Jan 22;15(2):401. doi: 10.3390/foods15020401 (PMC12841396; doi:10.3390/foods15020401)
Supplement: Supplementary file 1 [file foods-15-00401-s001.zip]

Archive with 1 entries (1 files):
- foods-4072922-supplementary.pdf
